# Supplementary material for: The effects of 2,3,7,8-tetrachlorodibenzo-p-dioxin (TCDD) on the transcriptome of aryl hydrocarbon receptor (AhR) knock-down porcine granulosa cells
Source: PeerJ. 2020 Jan 22;8:e8371. doi: 10.7717/peerj.8371 (PMC6982409; doi:10.7717/peerj.8371)
Supplement: Table S6 [file peerj-08-8371-s007.xlsx]

## Sheet: Table S6
Supplemental Table 6. Functional enrichment analysis of differentially expressed genes (DEGs) identified in AhR knock-down porcine granulosa cells after 3, 12 or 24 hours of 2,3,7,8-tetrachlorodibenzo-p-dioxin (TCDD) treatment
Number	GO term ID	Term name	Term category	p-value	Number of all known genes enriched to the GO term	Number of DEGs enriched to GO terms	Number of DEGs enriched to the particular GO term	List of DEGs enriched to the particular GO term
1	GO:0061008	hepaticobiliary system development	BP	0.0135	65	324	9	E2F7	TNFAIP3	ONECUT2	E2F8	SOX9	MKI67	HES1	HLX	SOD2
2	GO:0001889	liver development	BP	0.00906	62	324	9	E2F7	TNFAIP3	ONECUT2	E2F8	SOX9	MKI67	HES1	HLX	SOD2
3	GO:0051301	cell division	BP	3.62e-05	217	324	20	SOX5	E2F7	CDC20	ENSSSCG00000004518	IL1A	SFRP2	ENSSSCG00000010214	KIF20B	E2F8	ANLN	CDC6	TOP2A	SPDL1	STMN1	PLK1	PTCH1	DLL1	AURKB	CENPA	BIRC5
4	GO:0097659	nucleic acid-templated transcription	BP	0.0447	2515	324	79	FOXM1	E2F7	TCF19	PML	PEG3	TNFAIP3	PRDM1	ONECUT2	NR4A3	SETX	E2F1	PTGIS	TFAP2C	IL1A	KCNIP3	ARID5A	ENSSSCG00000008898	TLR2	SFRP2	BBS7	SEMA4D	NFIL3	HMGB2	CDC45	ARID5B	ANKRD1	HELLS	CSRNP1	NFKBIZ	IRF7	E2F8	UHRF1	SQSTM1	IRF1	TRIM21	ATF3	NR4A2	CDCA7	PASK	CREBRF	SOX9	TOP2A
5	GO:0051704	multi-organism process	BP	0.000714	1281	324	53	PML	ENSSSCG00000002980	PDE4B	CDC20	FBXO5	TNFAIP3	PRDM1	TTK	CCNB2	ABCA1	ADAR	S100A9	PTGIS	RSAD2	CXCL8	TLR2	HMGB2	OAS2	ENSSSCG00000010214	ACTA2	IFIT2	ANKRD1	MX2	IRF7	SQSTM1	IRF1	TRIM21	DYNC1I1	IFIH1	NPY	SOX9	DHX58	CCR7	TOP2A	CCL3L1	BCL2L11	NUCKS1	BATF2	NOCT	STMN1	PLK1	SH3PXD2B
6	GO:1901360	organic cyclic compound metabolic process	BP	0.0118	4280	324	122	RAD51AP1	RHNO1	FOXM1	E2F7	TCF19	PML	PEG3	CENPS	PDE4B	TNFAIP3	PRDM1	ONECUT2	PIF1	NR4A3	ABCA1	SETX	MCM4	ADAR	ENSSSCG00000006719	E2F1	PTGIS	TFAP2C	PDGFA	IL1A	KCNIP3	ARID5A	GEN1	ENSSSCG00000008898	TLR2	SFRP2	EDNRA	BBS7	SEMA4D	NFIL3	HMGB2	OAS2	CDC45	ENSSSCG00000010214	ARID5B	DNA2	PPIF	ANKRD1
7	GO:0050896	response to stimulus	BP	0.0134	6153	324	162	SOX5	RAD51AP1	RHNO1	FOXM1	E2F7	PML	CENPS	PDE4B	TNFAIP3	PRDM1	MAPK4	ONECUT2	PIF1	PCLAF	CD274	NR4A3	ABCA1	SETX	WISP1	GDAP1	ADAR	S100A9	SLC7A2	E2F1	FAM83D	PTGIS	PDGFA	ZFAND2A	ENSSSCG00000007949	IL1A	ARID5A	LRRTM4	GEN1	RSAD2	RASL11B	CXCL8	TLR2	SFRP2	EDNRA	BBS7	SEMA4D	NFIL3
8	GO:0009605	response to external stimulus	BP	0.0133	1374	324	52	PML	PDE4B	TNFAIP3	PRDM1	NR4A3	ABCA1	ADAR	S100A9	SLC7A2	PTGIS	PDGFA	RSAD2	CXCL8	TLR2	SFRP2	SEMA4D	PBK	HMGB2	OAS2	ACTA2	IFIT2	ANKRD1	MX2	IRF7	IRF1	SEMA3D	ATF3	NR4A2	IFIH1	CCL20	NPY	SOX9	DHX58	CCR7	CCL3L1	PER1	BCL2L11	BATF2	SCARF1	NOCT	STMN1	PADI2
9	GO:0009607	response to biotic stimulus	BP	0.000119	572	324	33	PDE4B	TNFAIP3	PRDM1	ABCA1	ADAR	S100A9	RSAD2	CXCL8	TLR2	HMGB2	OAS2	ACTA2	IFIT2	ANKRD1	MX2	IRF7	IRF1	IFIH1	NPY	DHX58	CCR7	CCL3L1	BCL2L11	BATF2	NOCT	STMN1	MST1R	PTAFR	NR1D1	ZC3H12A	TRIB1	NLRC5	ISG15
10	GO:0071216	cellular response to biotic stimulus	BP	0.0246	128	324	12	PDE4B	TNFAIP3	PRDM1	ABCA1	CXCL8	TLR2	HMGB2	ANKRD1	CCL3L1	NR1D1	ZC3H12A	TRIB1
11	GO:0043207	response to external biotic stimulus	BP	2.99e-05	540	324	33	PDE4B	TNFAIP3	PRDM1	ABCA1	ADAR	S100A9	RSAD2	CXCL8	TLR2	HMGB2	OAS2	ACTA2	IFIT2	ANKRD1	MX2	IRF7	IRF1	IFIH1	NPY	DHX58	CCR7	CCL3L1	BCL2L11	BATF2	NOCT	STMN1	MST1R	PTAFR	NR1D1	ZC3H12A	TRIB1	NLRC5	ISG15
12	GO:0051707	response to other organism	BP	2.61e-05	537	324	33	PDE4B	TNFAIP3	PRDM1	ABCA1	ADAR	S100A9	RSAD2	CXCL8	TLR2	HMGB2	OAS2	ACTA2	IFIT2	ANKRD1	MX2	IRF7	IRF1	IFIH1	NPY	DHX58	CCR7	CCL3L1	BCL2L11	BATF2	NOCT	STMN1	MST1R	PTAFR	NR1D1	ZC3H12A	TRIB1	NLRC5	ISG15
13	GO:0009615	response to virus	BP	0.0173	215	324	16	ADAR	RSAD2	OAS2	ACTA2	IFIT2	MX2	IRF7	IRF1	IFIH1	DHX58	BCL2L11	STMN1	MST1R	ZC3H12A	NLRC5	ISG15
14	GO:0006950	response to stress	BP	8.82e-07	2321	324	89	RAD51AP1	RHNO1	FOXM1	E2F7	PML	CENPS	TNFAIP3	PIF1	PCLAF	NR4A3	ABCA1	SETX	ADAR	S100A9	SLC7A2	E2F1	PTGIS	PDGFA	IL1A	GEN1	RSAD2	CXCL8	TLR2	SFRP2	EDNRA	PBK	HMGB2	OAS2	CDC45	ENSSSCG00000010214	DNA2	PPIF	IFIT2	ANKRD1	ADRA2A	EXO1	TREX1	DTX3L	NFKBIZ	MX2	IRF7	CDCA5
15	GO:0050789	regulation of biological process	BP	0.0489	8468	324	206	SOX5	RAD51AP1	RHNO1	FOXM1	E2F7	TCF19	PML	PEG3	PDE4B	CDKN2C	CDC20	FBXO5	TNFAIP3	PRDM1	TTK	MAPK4	ONECUT2	PIF1	PCLAF	CCNB2	ITPKA	BUB1B	CD274	NR4A3	ABCA1	SETX	WISP1	ADAR	S100A9	KCNC4	SLC7A2	E2F1	FAM83D	PTGIS	TFAP2C	PDGFA	ZFAND2A	ENSSSCG00000007949	IL1A	KCNIP3	ARID5A	LRRTM4
16	GO:0043900	regulation of multi-organism process	BP	0.00613	298	324	20	PML	CDC20	TNFAIP3	PRDM1	CCNB2	ADAR	RSAD2	CXCL8	ENSSSCG00000010214	SQSTM1	TRIM21	DHX58	TOP2A	CCL3L1	BCL2L11	NUCKS1	CCNB1	ZC3H12A	TRIB1	ISG15
17	GO:0048518	positive regulation of biological process	BP	0.000466	4169	324	125	SOX5	RHNO1	FOXM1	E2F7	PML	PEG3	PDE4B	CDC20	TNFAIP3	PRDM1	ONECUT2	CD274	NR4A3	ABCA1	SETX	ADAR	S100A9	E2F1	FAM83D	PTGIS	TFAP2C	PDGFA	ZFAND2A	IL1A	GEN1	RSAD2	CXCL8	TLR2	SFRP2	BBS7	SEMA4D	NFIL3	HMGB2	CDC45	ENSSSCG00000010214	ARID5B	DNA2	PPIF	ACTA2	IFIT2	KIF20B	ANKRD1
18	GO:0051240	positive regulation of multicellular organismal process	BP	0.00467	1110	324	46	SOX5	PDE4B	CDC20	TNFAIP3	PRDM1	CD274	NR4A3	SETX	PTGIS	PDGFA	IL1A	RSAD2	CXCL8	TLR2	SFRP2	SEMA4D	HMGB2	ENSSSCG00000010214	KIF20B	ADRA2A	SLITRK2	IRF7	IRF1	IFIH1	SOX9	DHX58	CCR7	CCL3L1	CSF2	SCARF1	ABL2	SH3PXD2B	DLL1	HES1	H2AFY2	XRCC2	HLX	FOXS1	GDF6	EDN1	ENSSSCG00000036618	ZC3H12A
19	GO:0048519	negative regulation of biological process	BP	1.41e-05	3596	324	117	RHNO1	FOXM1	E2F7	PML	PEG3	CDKN2C	FBXO5	TNFAIP3	PRDM1	TTK	ONECUT2	PIF1	CCNB2	BUB1B	CD274	NR4A3	SETX	WISP1	ADAR	E2F1	PTGIS	TFAP2C	PDGFA	IL1A	KCNIP3	ARID5A	LRRTM4	GEN1	RSAD2	RASL11B	CXCL8	SFRP2	EDNRA	SEMA4D	NFIL3	PBK	HMGB2	CDC45	ARID5B	DNA2	PPIF	ANKRD1
20	GO:0043901	negative regulation of multi-organism process	BP	0.000827	130	324	14	PML	TNFAIP3	PRDM1	CCNB2	ADAR	RSAD2	SQSTM1	TRIM21	DHX58	CCL3L1	CCNB1	ZC3H12A	TRIB1	ISG15
21	GO:0048583	regulation of response to stimulus	BP	0.0462	2559	324	80	RAD51AP1	FOXM1	PML	PDE4B	TNFAIP3	PRDM1	ONECUT2	NR4A3	ABCA1	ADAR	S100A9	SLC7A2	FAM83D	PTGIS	PDGFA	ENSSSCG00000007949	LRRTM4	RSAD2	RASL11B	CXCL8	TLR2	SFRP2	SEMA4D	PBK	HMGB2	PPIF	ANKRD1	HELLS	ADRA2A	C9ORF72	IRF7	SQSTM1	IRF1	ATF3	DYRK3	NR4A2	IFIH1	CCL20	DEPDC1B	CREBRF	DUSP1	SOX9
22	GO:0080134	regulation of response to stress	BP	0.0342	841	324	36	RAD51AP1	FOXM1	PML	TNFAIP3	NR4A3	ADAR	S100A9	SLC7A2	PTGIS	PDGFA	RSAD2	TLR2	SFRP2	PBK	HMGB2	ANKRD1	ADRA2A	IRF7	IRF1	DYRK3	IFIH1	DHX58	CCR7	CCL3L1	SCARF1	BDKRB2	SESN2	GDF6	EDN1	POLQ	NR1D1	ZC3H12A	SVIP	NLRC5	CD34	COLEC12
23	GO:0048585	negative regulation of response to stimulus	BP	0.0374	1056	324	42	FOXM1	TNFAIP3	PRDM1	ONECUT2	NR4A3	ADAR	PTGIS	PDGFA	LRRTM4	RASL11B	CXCL8	SFRP2	PBK	HMGB2	PPIF	HELLS	ADRA2A	ATF3	DYRK3	NR4A2	CREBRF	DUSP1	SOX9	DHX58	PER1	CSF2	STMN1	PADI2	BDKRB2	PTCH1	SESN2	DUSP16	HLX	POLQ	NR1D1	ZC3H12A	TRIB1	CHAC1	SVIP	NLRC5	CD34	CBLN1
24	GO:0023051	regulation of signaling	BP	0.0168	2245	324	74	FOXM1	PML	CDC20	TNFAIP3	PRDM1	ONECUT2	ITPKA	ABCA1	ADAR	S100A9	KCNC4	FAM83D	PTGIS	PDGFA	LRRTM4	RSAD2	RASL11B	CXCL8	TLR2	SFRP2	SEMA4D	PBK	HMGB2	PPIF	ANKRD1	HELLS	ADRA2A	C9ORF72	IRF7	SQSTM1	IRF1	ATF3	DYRK3	NR4A2	CCL20	PASK	NPY	DEPDC1B	CREBRF	DUSP1	SOX9	DHX58
25	GO:0007059	chromosome segregation	BP	4.36e-10	252	324	28	CENPS	CDC20	TTK	ENSSSCG00000004518	BUB1B	FAM83D	GEN1	NCAPG	KIF11	SGO1	SMC4	CDCA5	NEK2	HJURP	CDC6	TOP2A	RMI2	CENPE	SPDL1	MKI67	PLK1	AURKB	CCNB1	CDCA8	MIS18A	TRIP13	MAD2L1	BIRC5
26	GO:0034641	cellular nitrogen compound metabolic process	BP	0.0375	4605	324	127	RAD51AP1	RHNO1	FOXM1	E2F7	TCF19	PML	PEG3	CENPS	PDE4B	TNFAIP3	ARG1	PRDM1	ONECUT2	PIF1	NR4A3	ABCA1	SETX	GDAP1	MCM4	ADAR	SLC7A2	SMOX	E2F1	PTGIS	TFAP2C	PDGFA	IL1A	KCNIP3	ARID5A	GEN1	ENSSSCG00000008898	TLR2	SFRP2	EDNRA	BBS7	SEMA4D	NFIL3	HMGB2	OAS2	CDC45	ENSSSCG00000010214	ARID5B
27	GO:0070887	cellular response to chemical stimulus	BP	0.0001	1854	324	71	SOX5	PML	PDE4B	TNFAIP3	PRDM1	MAPK4	ONECUT2	NR4A3	ABCA1	SETX	ADAR	S100A9	E2F1	PTGIS	ZFAND2A	IL1A	ARID5A	LRRTM4	RASL11B	CXCL8	TLR2	SFRP2	NFIL3	HMGB2	ARID5B	PPIF	IFIT2	ANKRD1	CYP26A1	HELLS	ADRA2A	MCM2	IRF7	ABTB2	IRF1	ATF3	NR4A2	IFIH1	CCL20	CREBRF	SOX9	CCR7
28	GO:0007049	cell cycle	BP	4.5e-13	1083	324	66	RHNO1	FOXM1	E2F7	PML	CENPS	CDKN2C	CDC20	FBXO5	TNFAIP3	TTK	PCLAF	CCNB2	BUB1B	NR4A3	E2F1	FAM83D	IL1A	GEN1	PPP2R2C	NCAPG	CXCL8	BBS7	PBK	CDC45	ENSSSCG00000010214	DNA2	KIF20B	KIF11	SGO1	SMC4	MX2	CCNB3	CDCA5	E2F8	IRF1	TRIM21	DTL	NEK2	ANLN	SOX9	CDC6	TOP2A
29	GO:0022402	cell cycle process	BP	1.95e-11	796	324	53	RHNO1	FOXM1	E2F7	PML	CENPS	CDKN2C	CDC20	FBXO5	TTK	CCNB2	BUB1B	E2F1	FAM83D	IL1A	GEN1	NCAPG	CXCL8	BBS7	CDC45	ENSSSCG00000010214	DNA2	KIF20B	KIF11	SGO1	SMC4	CCNB3	CDCA5	E2F8	IRF1	NEK2	ANLN	SOX9	CDC6	TOP2A	RMI2	CENPE	SPDL1	STMN1	MKI67	PLK1	AURKB	CCNB1
30	GO:0098813	nuclear chromosome segregation	BP	4.88e-07	208	324	22	CENPS	CDC20	TTK	BUB1B	FAM83D	GEN1	NCAPG	SGO1	SMC4	CDCA5	NEK2	CDC6	TOP2A	RMI2	CENPE	SPDL1	PLK1	AURKB	CCNB1	CDCA8	TRIP13	MAD2L1
31	GO:0044770	cell cycle phase transition	BP	0.000522	279	324	21	FOXM1	E2F7	PML	CDKN2C	TTK	BUB1B	E2F1	FAM83D	GEN1	BBS7	CDC45	ENSSSCG00000010214	CCNB3	CDCA5	CDC6	CENPE	PLK1	CCNB1	POLE	MAD2L1	BIRC5
32	GO:0051304	chromosome separation	BP	0.000581	59	324	10	CENPS	TTK	BUB1B	GEN1	CDC6	TOP2A	CENPE	PLK1	CCNB1	MAD2L1
33	GO:0000278	mitotic cell cycle	BP	7.84e-13	587	324	47	FOXM1	E2F7	PML	CDKN2C	CDC20	FBXO5	TTK	BUB1B	E2F1	IL1A	GEN1	PPP2R2C	NCAPG	BBS7	PBK	CDC45	ENSSSCG00000010214	DNA2	KIF20B	KIF11	SMC4	CCNB3	CDCA5	E2F8	NEK2	ANLN	CDC6	TOP2A	CENPE	SPDL1	STMN1	MKI67	PLK1	PTCH1	AURKB	CCNB1	HES1	XRCC2	CDCA8	POLE	CCDC8	ENSSSCG00000034913
34	GO:1903047	mitotic cell cycle process	BP	1.39e-12	456	324	41	FOXM1	E2F7	PML	CDKN2C	CDC20	FBXO5	TTK	BUB1B	E2F1	IL1A	GEN1	NCAPG	BBS7	CDC45	ENSSSCG00000010214	DNA2	KIF20B	KIF11	SMC4	CCNB3	CDCA5	NEK2	ANLN	CDC6	TOP2A	CENPE	SPDL1	STMN1	MKI67	PLK1	AURKB	CCNB1	CDCA8	POLE	CCDC8	ENSSSCG00000034913	EDN1	MAD2L1	CENPA	KNTC1	BIRC5
35	GO:0044772	mitotic cell cycle phase transition	BP	0.00207	253	324	19	FOXM1	E2F7	PML	CDKN2C	BUB1B	E2F1	GEN1	BBS7	CDC45	ENSSSCG00000010214	CCNB3	CDCA5	CDC6	CENPE	PLK1	CCNB1	POLE	MAD2L1	BIRC5
36	GO:1902850	microtubule cytoskeleton organization involved in mitosis	BP	0.0338	91	324	10	CDC20	KIF11	NEK2	SPDL1	STMN1	PLK1	AURKB	CCNB1	CENPA	BIRC5
37	GO:0051321	meiotic cell cycle	BP	0.0127	186	324	15	CENPS	CDC20	FBXO5	TTK	CCNB2	BUB1B	ENSSSCG00000010214	SGO1	SMC4	TOP2A	MKI67	PLK1	CCNB1	XRCC2	TRIP13
38	GO:0044260	cellular macromolecule metabolic process	BP	0.0156	6263	324	164	RAD51AP1	RHNO1	FOXM1	E2F7	TCF19	PML	PEG3	CENPS	PADI1	CDKN2C	CDC20	FBXO5	TNFAIP3	PRDM1	TTK	MAPK4	ONECUT2	PIF1	BUB1B	DLGAP5	NR4A3	ABCA1	SETX	MCM4	ADAR	S100A9	E2F1	FAM83D	PTGIS	TFAP2C	PDGFA	ZFAND2A	IL1A	KCNIP3	ARID5A	LRRTM4	GEN1	PPP2R2C	ENSSSCG00000008898	CXCL8	TLR2	SFRP2
39	GO:0034645	cellular macromolecule biosynthetic process	BP	0.0357	3394	324	100	FOXM1	E2F7	TCF19	PML	PEG3	CENPS	TNFAIP3	PRDM1	ONECUT2	PIF1	NR4A3	ABCA1	SETX	MCM4	ADAR	E2F1	PTGIS	TFAP2C	PDGFA	IL1A	KCNIP3	ARID5A	ENSSSCG00000008898	TLR2	SFRP2	BBS7	SEMA4D	NFIL3	HMGB2	OAS2	CDC45	ARID5B	DNA2	ANKRD1	HELLS	CSRNP1	MCM2	NFKBIZ	IRF7	E2F8	UHRF1	SQSTM1
40	GO:0006351	transcription, DNA-templated	BP	0.0288	2485	324	79	FOXM1	E2F7	TCF19	PML	PEG3	TNFAIP3	PRDM1	ONECUT2	NR4A3	SETX	E2F1	PTGIS	TFAP2C	IL1A	KCNIP3	ARID5A	ENSSSCG00000008898	TLR2	SFRP2	BBS7	SEMA4D	NFIL3	HMGB2	CDC45	ARID5B	ANKRD1	HELLS	CSRNP1	NFKBIZ	IRF7	E2F8	UHRF1	SQSTM1	IRF1	TRIM21	ATF3	NR4A2	CDCA7	PASK	CREBRF	SOX9	TOP2A
41	GO:0006366	transcription from RNA polymerase II promoter	BP	0.00422	1618	324	60	FOXM1	E2F7	PML	PEG3	PRDM1	ONECUT2	NR4A3	SETX	E2F1	TFAP2C	IL1A	KCNIP3	ARID5A	ENSSSCG00000008898	SFRP2	BBS7	SEMA4D	NFIL3	HMGB2	ARID5B	ANKRD1	CSRNP1	NFKBIZ	IRF7	E2F8	UHRF1	SQSTM1	IRF1	ATF3	NR4A2	CREBRF	SOX9	TOP2A	CCL3L1	PER1	FAM83G	NUCKS1	BATF2	PLK1	PTCH1	DLL1	MYBL1
42	GO:0010033	response to organic substance	BP	0.000101	1817	324	70	SOX5	PML	PDE4B	TNFAIP3	PRDM1	MAPK4	ONECUT2	CD274	NR4A3	ABCA1	SETX	GDAP1	ADAR	PTGIS	IL1A	LRRTM4	RASL11B	CXCL8	TLR2	SFRP2	NFIL3	HMGB2	ARID5B	IFIT2	ANKRD1	HELLS	ADRA2A	MCM2	MX2	IRF7	IRF1	TRIM21	ATF3	NR4A2	IFIH1	CCL20	CREBRF	SOX9	CCR7	CCL3L1	FBXO39	PER1
43	GO:0033993	response to lipid	BP	0.00943	447	324	25	PDE4B	TNFAIP3	PRDM1	NR4A3	ABCA1	SETX	GDAP1	CXCL8	HMGB2	ANKRD1	NR4A2	CREBRF	SOX9	CCR7	CCL3L1	PER1	NOCT	ABL2	PADI2	PTCH1	WNT7B	PTAFR	NR1D1	ZC3H12A	TRIB1
44	GO:0034097	response to cytokine	BP	0.00428	576	324	30	PML	CD274	ADAR	PTGIS	IL1A	LRRTM4	CXCL8	NFIL3	ARID5B	IFIT2	ANKRD1	HELLS	MCM2	MX2	IRF7	IRF1	TRIM21	IFIH1	CCL20	CREBRF	SOX9	CCR7	CCL3L1	FBXO39	CSF2	PADI2	ZC3H12A	CXCR4	NLRC5	ISG15
45	GO:0071310	cellular response to organic substance	BP	0.00608	1523	324	57	SOX5	PML	PDE4B	TNFAIP3	PRDM1	MAPK4	ONECUT2	NR4A3	ABCA1	SETX	ADAR	PTGIS	IL1A	LRRTM4	RASL11B	CXCL8	SFRP2	NFIL3	HMGB2	ARID5B	IFIT2	ANKRD1	HELLS	ADRA2A	MCM2	IRF7	IRF1	ATF3	NR4A2	IFIH1	CCL20	CREBRF	SOX9	CCR7	CCL3L1	PER1	FAM83G	NUCKS1	CSF2	ABL2	PADI2	PTCH1
46	GO:0071396	cellular response to lipid	BP	0.0116	338	324	21	PDE4B	TNFAIP3	PRDM1	NR4A3	ABCA1	SETX	CXCL8	HMGB2	ANKRD1	NR4A2	CREBRF	SOX9	CCL3L1	PER1	ABL2	PADI2	PTCH1	WNT7B	NR1D1	ZC3H12A	TRIB1
47	GO:0002237	response to molecule of bacterial origin	BP	0.0154	189	324	15	PDE4B	TNFAIP3	PRDM1	ABCA1	CXCL8	TLR2	HMGB2	ANKRD1	CCR7	CCL3L1	NOCT	PTAFR	NR1D1	ZC3H12A	TRIB1
48	GO:0032496	response to lipopolysaccharide	BP	0.0252	173	324	14	PDE4B	TNFAIP3	PRDM1	ABCA1	CXCL8	HMGB2	ANKRD1	CCR7	CCL3L1	NOCT	PTAFR	NR1D1	ZC3H12A	TRIB1
49	GO:0071219	cellular response to molecule of bacterial origin	BP	0.00554	111	324	12	PDE4B	TNFAIP3	PRDM1	ABCA1	CXCL8	TLR2	HMGB2	ANKRD1	CCL3L1	NR1D1	ZC3H12A	TRIB1
50	GO:0071222	cellular response to lipopolysaccharide	BP	0.02	105	324	11	PDE4B	TNFAIP3	PRDM1	ABCA1	CXCL8	HMGB2	ANKRD1	CCL3L1	NR1D1	ZC3H12A	TRIB1
51	GO:1903046	meiotic cell cycle process	BP	0.0156	166	324	14	CENPS	CDC20	FBXO5	TTK	CCNB2	BUB1B	ENSSSCG00000010214	SGO1	SMC4	TOP2A	PLK1	CCNB1	XRCC2	TRIP13
52	GO:0006996	organelle organization	BP	0.00972	2703	324	86	GAS2L3	PML	CENPS	PADI1	CDC20	FBXO5	STX11	TTK	ONECUT2	PIF1	BUB1B	ABCA1	GDAP1	MCM4	IL1A	GEN1	NCAPG	BBS7	DIAPH3	HMGB2	CDC45	ENSSSCG00000010214	DNA2	PPIF	KIF20B	KIF11	HELLS	SGO1	MCM2	SMC4	DTX3L	MX2	PIH1D3	CDCA5	UHRF1	TUBB4A	ASF1B	SQSTM1	NEK2	DYRK3	HJURP	SOX9
53	GO:0048285	organelle fission	BP	5.96e-09	344	324	31	CENPS	CDC20	FBXO5	TTK	BUB1B	GDAP1	IL1A	GEN1	NCAPG	KIF20B	KIF11	SGO1	SMC4	MX2	CDCA5	NEK2	CDC6	TOP2A	CENPE	SPDL1	MKI67	PLK1	AURKB	CCNB1	XRCC2	CDCA8	CCDC8	TRIP13	EDN1	MAD2L1	BIRC5
54	GO:0000280	nuclear division	BP	1.47e-08	312	324	29	CENPS	CDC20	FBXO5	TTK	BUB1B	IL1A	GEN1	NCAPG	KIF20B	KIF11	SGO1	SMC4	CDCA5	NEK2	CDC6	TOP2A	CENPE	SPDL1	MKI67	PLK1	AURKB	CCNB1	XRCC2	CDCA8	CCDC8	TRIP13	EDN1	MAD2L1	BIRC5
55	GO:0051783	regulation of nuclear division	BP	4.05e-08	132	324	19	CDC20	FBXO5	TTK	BUB1B	IL1A	GEN1	KIF20B	KIF11	CDCA5	NEK2	CDC6	CENPE	MKI67	PLK1	CCNB1	CCDC8	EDN1	MAD2L1	BIRC5
56	GO:0140014	mitotic nuclear division	BP	1.28e-08	191	324	23	CDC20	FBXO5	BUB1B	IL1A	GEN1	NCAPG	KIF20B	KIF11	SMC4	CDCA5	NEK2	CDC6	CENPE	SPDL1	MKI67	PLK1	AURKB	CCNB1	CDCA8	CCDC8	EDN1	MAD2L1	BIRC5
57	GO:0051276	chromosome organization	BP	2.84e-06	834	324	45	PML	CENPS	PADI1	CDC20	TTK	PIF1	BUB1B	MCM4	GEN1	NCAPG	HMGB2	CDC45	ENSSSCG00000010214	DNA2	HELLS	MCM2	SMC4	DTX3L	CDCA5	UHRF1	ASF1B	NEK2	HJURP	SOX9	CDC6	TOP2A	PER1	RMI2	NUCKS1	CENPE	SPDL1	MKI67	PADI2	PLK1	AURKB	CCNB1	MCM7	CDCA8	MIS18A	TRIP13	ENSSSCG00000034913	ENSSSCG00000035908
58	GO:0071103	DNA conformation change	BP	1.38e-05	165	324	18	PIF1	MCM4	NCAPG	HMGB2	CDC45	HELLS	MCM2	SMC4	CDCA5	ASF1B	HJURP	SOX9	TOP2A	CCNB1	MCM7	MIS18A	ENSSSCG00000034913	ENSSSCG00000035908
59	GO:0006323	DNA packaging	BP	0.0106	118	324	12	NCAPG	HMGB2	HELLS	MCM2	SMC4	CDCA5	ASF1B	HJURP	SOX9	TOP2A	CCNB1	MIS18A
60	GO:0032392	DNA geometric change	BP	0.00783	46	324	8	PIF1	MCM4	HMGB2	CDC45	MCM2	MCM7	ENSSSCG00000034913	ENSSSCG00000035908
61	GO:0000819	sister chromatid segregation	BP	9.41e-07	140	324	18	CDC20	TTK	BUB1B	GEN1	NCAPG	SMC4	CDCA5	NEK2	CDC6	TOP2A	RMI2	CENPE	SPDL1	PLK1	AURKB	CCNB1	CDCA8	MAD2L1
62	GO:0000070	mitotic sister chromatid segregation	BP	1.8e-05	113	324	15	CDC20	BUB1B	GEN1	NCAPG	SMC4	CDCA5	NEK2	CDC6	CENPE	SPDL1	PLK1	AURKB	CCNB1	CDCA8	MAD2L1
63	GO:0051306	mitotic sister chromatid separation	BP	0.0183	37	324	7	BUB1B	GEN1	CDC6	CENPE	PLK1	CCNB1	MAD2L1
64	GO:0033044	regulation of chromosome organization	BP	0.00522	244	324	18	PML	TTK	PIF1	BUB1B	GEN1	CDC45	CDCA5	UHRF1	NEK2	CDC6	RMI2	CENPE	MKI67	PADI2	PLK1	AURKB	CCNB1	MAD2L1
65	GO:0006725	cellular aromatic compound metabolic process	BP	0.00907	4169	324	120	RAD51AP1	RHNO1	FOXM1	E2F7	TCF19	PML	PEG3	CENPS	PDE4B	TNFAIP3	PRDM1	ONECUT2	PIF1	NR4A3	ABCA1	SETX	MCM4	ADAR	E2F1	PTGIS	TFAP2C	PDGFA	IL1A	KCNIP3	ARID5A	GEN1	ENSSSCG00000008898	TLR2	SFRP2	EDNRA	BBS7	SEMA4D	NFIL3	HMGB2	OAS2	CDC45	ENSSSCG00000010214	ARID5B	DNA2	PPIF	ANKRD1	HELLS
66	GO:0019438	aromatic compound biosynthetic process	BP	0.0395	2885	324	88	FOXM1	E2F7	TCF19	PML	PEG3	TNFAIP3	PRDM1	ONECUT2	PIF1	NR4A3	ABCA1	SETX	E2F1	PTGIS	TFAP2C	IL1A	KCNIP3	ARID5A	ENSSSCG00000008898	TLR2	SFRP2	EDNRA	BBS7	SEMA4D	NFIL3	HMGB2	CDC45	ARID5B	ANKRD1	HELLS	ADRA2A	CSRNP1	NFKBIZ	IRF7	E2F8	UHRF1	SQSTM1	IRF1	TRIM21	ATF3	DTL	NEK2
67	GO:0050794	regulation of cellular process	BP	0.0145	7988	324	199	SOX5	RAD51AP1	RHNO1	FOXM1	E2F7	TCF19	PML	PEG3	PDE4B	CDKN2C	CDC20	FBXO5	TNFAIP3	PRDM1	TTK	MAPK4	ONECUT2	PIF1	PCLAF	CCNB2	ITPKA	BUB1B	CD274	NR4A3	ABCA1	SETX	WISP1	ADAR	S100A9	KCNC4	SLC7A2	E2F1	FAM83D	PTGIS	TFAP2C	PDGFA	ZFAND2A	IL1A	KCNIP3	ARID5A	LRRTM4	GEN1
68	GO:0048523	negative regulation of cellular process	BP	1.01e-07	3286	324	116	RHNO1	FOXM1	E2F7	PML	PEG3	CDKN2C	FBXO5	TNFAIP3	PRDM1	TTK	ONECUT2	PIF1	CCNB2	BUB1B	CD274	NR4A3	SETX	WISP1	ADAR	E2F1	PTGIS	TFAP2C	PDGFA	IL1A	KCNIP3	ARID5A	LRRTM4	GEN1	RSAD2	RASL11B	CXCL8	SFRP2	EDNRA	SEMA4D	NFIL3	PBK	HMGB2	CDC45	ARID5B	DNA2	PPIF	ANKRD1
69	GO:0048522	positive regulation of cellular process	BP	8.76e-05	3751	324	118	SOX5	RHNO1	FOXM1	E2F7	PML	PEG3	CDC20	TNFAIP3	PRDM1	ONECUT2	CD274	NR4A3	ABCA1	SETX	S100A9	E2F1	FAM83D	PTGIS	TFAP2C	PDGFA	ZFAND2A	IL1A	GEN1	RSAD2	CXCL8	TLR2	SFRP2	BBS7	SEMA4D	HMGB2	CDC45	ENSSSCG00000010214	DNA2	PPIF	IFIT2	KIF20B	ANKRD1	ADRA2A	C9ORF72	CSRNP1	SLITRK2	IRF7
70	GO:0051726	regulation of cell cycle	BP	3.84e-12	739	324	52	RHNO1	FOXM1	E2F7	PML	CDKN2C	CDC20	FBXO5	TNFAIP3	TTK	PCLAF	CCNB2	BUB1B	NR4A3	E2F1	FAM83D	IL1A	GEN1	CXCL8	BBS7	CDC45	ENSSSCG00000010214	DNA2	KIF20B	KIF11	MX2	CCNB3	CDCA5	E2F8	IRF1	TRIM21	DTL	NEK2	SOX9	CDC6	TOP2A	RMI2	BCL2L11	CENPE	SPDL1	MKI67	PLK1	PTCH1
71	GO:0010564	regulation of cell cycle process	BP	6.78e-09	414	324	34	RHNO1	FOXM1	E2F7	PML	CDC20	FBXO5	TTK	CCNB2	BUB1B	E2F1	FAM83D	IL1A	GEN1	BBS7	CDC45	ENSSSCG00000010214	KIF20B	KIF11	CCNB3	CDCA5	E2F8	NEK2	SOX9	CDC6	RMI2	CENPE	MKI67	PLK1	AURKB	CCNB1	CCDC8	EDN1	MAD2L1	BIRC5
72	GO:1901987	regulation of cell cycle phase transition	BP	0.00132	199	324	17	E2F7	PML	TTK	BUB1B	E2F1	FAM83D	GEN1	BBS7	CDC45	CCNB3	CDCA5	CDC6	CENPE	PLK1	CCNB1	MAD2L1	BIRC5
73	GO:0007346	regulation of mitotic cell cycle	BP	1.79e-06	381	324	29	E2F7	PML	FBXO5	TTK	BUB1B	E2F1	IL1A	GEN1	BBS7	CDC45	ENSSSCG00000010214	KIF20B	KIF11	CCNB3	CDCA5	NEK2	CDC6	TOP2A	CENPE	MKI67	PLK1	PTCH1	CCNB1	HES1	CCDC8	EDN1	MAD2L1	KNTC1	BIRC5
74	GO:1901990	regulation of mitotic cell cycle phase transition	BP	0.00686	177	324	15	E2F7	PML	BUB1B	E2F1	GEN1	BBS7	CDC45	CCNB3	CDCA5	CDC6	CENPE	PLK1	CCNB1	MAD2L1	BIRC5
75	GO:0007088	regulation of mitotic nuclear division	BP	8.26e-08	106	324	17	FBXO5	BUB1B	IL1A	GEN1	KIF20B	KIF11	CDCA5	NEK2	CDC6	CENPE	MKI67	PLK1	CCNB1	CCDC8	EDN1	MAD2L1	BIRC5
76	GO:0045786	negative regulation of cell cycle	BP	7.79e-07	344	324	28	RHNO1	FOXM1	E2F7	PML	CDKN2C	FBXO5	TNFAIP3	TTK	CCNB2	BUB1B	E2F1	GEN1	CXCL8	DNA2	E2F8	IRF1	DTL	NEK2	TOP2A	SPDL1	PLK1	AURKB	CCNB1	NR4A1	MAD2L1	KNTC1	NUPR1	BIRC5
77	GO:0000075	cell cycle checkpoint	BP	9.24e-05	146	324	16	RHNO1	PML	TTK	BUB1B	E2F1	GEN1	DNA2	DTL	TOP2A	SPDL1	PLK1	AURKB	CCNB1	MAD2L1	KNTC1	BIRC5
78	GO:0031577	spindle checkpoint	BP	5.6e-06	28	324	9	TTK	BUB1B	GEN1	SPDL1	PLK1	AURKB	CCNB1	MAD2L1	BIRC5
79	GO:0071173	spindle assembly checkpoint	BP	0.00639	21	324	6	TTK	BUB1B	GEN1	PLK1	CCNB1	MAD2L1
80	GO:0045787	positive regulation of cell cycle	BP	2.85e-05	258	324	22	RHNO1	E2F7	PML	CDC20	NR4A3	FAM83D	IL1A	GEN1	CDC45	ENSSSCG00000010214	KIF20B	CDCA5	E2F8	TRIM21	CDC6	BCL2L11	AURKB	CCNB1	HES1	EDN1	MAD2L1	BIRC5
81	GO:0090068	positive regulation of cell cycle process	BP	5.02e-05	179	324	18	RHNO1	E2F7	PML	CDC20	FAM83D	IL1A	GEN1	CDC45	ENSSSCG00000010214	KIF20B	CDCA5	E2F8	CDC6	AURKB	CCNB1	EDN1	MAD2L1	BIRC5
82	GO:0010646	regulation of cell communication	BP	0.0128	2228	324	74	FOXM1	PML	CDC20	TNFAIP3	PRDM1	ONECUT2	ITPKA	ABCA1	ADAR	S100A9	KCNC4	FAM83D	PTGIS	PDGFA	LRRTM4	RSAD2	RASL11B	CXCL8	TLR2	SFRP2	SEMA4D	PBK	HMGB2	PPIF	ANKRD1	HELLS	ADRA2A	C9ORF72	IRF7	SQSTM1	IRF1	ATF3	DYRK3	NR4A2	CCL20	PASK	NPY	DEPDC1B	CREBRF	DUSP1	SOX9	DHX58
83	GO:0009966	regulation of signal transduction	BP	0.0498	2030	324	67	FOXM1	PML	TNFAIP3	PRDM1	ONECUT2	ABCA1	ADAR	S100A9	FAM83D	PTGIS	PDGFA	LRRTM4	RSAD2	RASL11B	CXCL8	TLR2	SFRP2	SEMA4D	PBK	HMGB2	PPIF	ANKRD1	HELLS	ADRA2A	C9ORF72	IRF7	SQSTM1	IRF1	ATF3	DYRK3	NR4A2	CCL20	DEPDC1B	CREBRF	DUSP1	SOX9	DHX58	CCR7	CCL3L1	PER1	TNFSF10	BCL2L11
84	GO:0051983	regulation of chromosome segregation	BP	5.09e-05	73	324	12	TTK	BUB1B	GEN1	CDCA5	NEK2	CDC6	RMI2	CENPE	MKI67	PLK1	CCNB1	MAD2L1
85	GO:1905818	regulation of chromosome separation	BP	0.00169	38	324	8	TTK	BUB1B	GEN1	CDC6	CENPE	PLK1	CCNB1	MAD2L1
86	GO:0010965	regulation of mitotic sister chromatid separation	BP	0.0124	35	324	7	BUB1B	GEN1	CDC6	CENPE	PLK1	CCNB1	MAD2L1
87	GO:0051985	negative regulation of chromosome segregation	BP	0.0394	28	324	6	TTK	BUB1B	GEN1	PLK1	CCNB1	MAD2L1
88	GO:1905819	negative regulation of chromosome separation	BP	0.0195	25	324	6	TTK	BUB1B	GEN1	PLK1	CCNB1	MAD2L1
89	GO:0033045	regulation of sister chromatid segregation	BP	0.000242	54	324	10	TTK	BUB1B	GEN1	CDCA5	CDC6	RMI2	CENPE	PLK1	CCNB1	MAD2L1
90	GO:0044784	metaphase/anaphase transition of cell cycle	BP	0.00135	37	324	8	TTK	BUB1B	GEN1	CDC6	CENPE	PLK1	CCNB1	MAD2L1
91	GO:0007091	metaphase/anaphase transition of mitotic cell cycle	BP	0.0124	35	324	7	BUB1B	GEN1	CDC6	CENPE	PLK1	CCNB1	MAD2L1
92	GO:1902099	regulation of metaphase/anaphase transition of cell cycle	BP	0.000855	35	324	8	TTK	BUB1B	GEN1	CDC6	CENPE	PLK1	CCNB1	MAD2L1
93	GO:1902100	negative regulation of metaphase/anaphase transition of cell cycle	BP	0.0195	25	324	6	TTK	BUB1B	GEN1	PLK1	CCNB1	MAD2L1
94	GO:0030071	regulation of mitotic metaphase/anaphase transition	BP	0.00813	33	324	7	BUB1B	GEN1	CDC6	CENPE	PLK1	CCNB1	MAD2L1
95	GO:0019222	regulation of metabolic process	BP	0.00016	4584	324	136	RAD51AP1	FOXM1	E2F7	TCF19	PML	PEG3	CDKN2C	CDC20	FBXO5	TNFAIP3	PRDM1	MAPK4	ONECUT2	PIF1	NR4A3	ABCA1	SETX	ADAR	S100A9	E2F1	FAM83D	PTGIS	TFAP2C	PDGFA	ZFAND2A	IL1A	KCNIP3	ARID5A	LRRTM4	ENSSSCG00000008898	TLR2	SFRP2	EDNRA	BBS7	SEMA4D	NFIL3	PBK	HMGB2	CDC45	ENSSSCG00000010214	ARID5B	DNA2
96	GO:0009889	regulation of biosynthetic process	BP	0.00345	2927	324	93	FOXM1	E2F7	TCF19	PML	PEG3	TNFAIP3	PRDM1	ONECUT2	PIF1	NR4A3	ABCA1	SETX	ADAR	E2F1	PTGIS	TFAP2C	PDGFA	IL1A	KCNIP3	ARID5A	ENSSSCG00000008898	TLR2	SFRP2	EDNRA	BBS7	SEMA4D	NFIL3	HMGB2	CDC45	ARID5B	DNA2	ANKRD1	HELLS	ADRA2A	CSRNP1	NFKBIZ	IRF7	E2F8	UHRF1	SQSTM1	IRF1	TRIM21
97	GO:0080090	regulation of primary metabolic process	BP	0.000837	4211	324	125	RAD51AP1	FOXM1	E2F7	TCF19	PML	PEG3	CDKN2C	CDC20	FBXO5	TNFAIP3	PRDM1	ONECUT2	PIF1	NR4A3	ABCA1	SETX	ADAR	S100A9	E2F1	FAM83D	PTGIS	TFAP2C	PDGFA	ZFAND2A	IL1A	KCNIP3	ARID5A	LRRTM4	ENSSSCG00000008898	TLR2	SFRP2	EDNRA	BBS7	SEMA4D	NFIL3	PBK	HMGB2	CDC45	ARID5B	DNA2	PPIF	ANKRD1
98	GO:0060255	regulation of macromolecule metabolic process	BP	0.000821	4254	324	126	RAD51AP1	FOXM1	E2F7	TCF19	PML	PEG3	CDKN2C	CDC20	FBXO5	TNFAIP3	PRDM1	MAPK4	ONECUT2	PIF1	NR4A3	SETX	ADAR	S100A9	E2F1	FAM83D	PTGIS	TFAP2C	PDGFA	ZFAND2A	IL1A	KCNIP3	ARID5A	LRRTM4	ENSSSCG00000008898	TLR2	SFRP2	BBS7	SEMA4D	NFIL3	PBK	HMGB2	CDC45	ENSSSCG00000010214	ARID5B	DNA2	ACTA2	ANKRD1
99	GO:0010556	regulation of macromolecule biosynthetic process	BP	0.00856	2778	324	88	FOXM1	E2F7	TCF19	PML	PEG3	TNFAIP3	PRDM1	ONECUT2	PIF1	NR4A3	SETX	ADAR	E2F1	PTGIS	TFAP2C	PDGFA	IL1A	KCNIP3	ARID5A	ENSSSCG00000008898	TLR2	SFRP2	BBS7	SEMA4D	NFIL3	HMGB2	CDC45	ARID5B	DNA2	ANKRD1	HELLS	CSRNP1	NFKBIZ	IRF7	E2F8	UHRF1	SQSTM1	IRF1	TRIM21	ATF3	NEK2	NR4A2
100	GO:0009892	negative regulation of metabolic process	BP	0.000145	1985	324	74	FOXM1	E2F7	PML	PEG3	CDKN2C	FBXO5	TNFAIP3	PRDM1	PIF1	NR4A3	ADAR	E2F1	PTGIS	TFAP2C	PDGFA	KCNIP3	ARID5A	LRRTM4	SFRP2	EDNRA	SEMA4D	NFIL3	PBK	HMGB2	CDC45	ARID5B	PPIF	ANKRD1	HELLS	ADRA2A	E2F8	UHRF1	SQSTM1	IRF1	TRIM21	MMP3	ATF3	NR4A2	PASK	DUSP1	SOX9	CCL3L1
101	GO:0010605	negative regulation of macromolecule metabolic process	BP	0.00463	1814	324	65	FOXM1	E2F7	PML	PEG3	CDKN2C	FBXO5	TNFAIP3	PRDM1	PIF1	NR4A3	ADAR	E2F1	TFAP2C	KCNIP3	ARID5A	LRRTM4	SFRP2	SEMA4D	NFIL3	PBK	HMGB2	CDC45	ARID5B	ANKRD1	HELLS	E2F8	UHRF1	SQSTM1	IRF1	TRIM21	ATF3	NR4A2	PASK	DUSP1	SOX9	CCL3L1	PER1	NOCT	PLK1	BDKRB2	PTCH1	AURKB
102	GO:0009890	negative regulation of biosynthetic process	BP	0.000186	1125	324	50	FOXM1	E2F7	PML	PEG3	PRDM1	PIF1	NR4A3	ADAR	E2F1	PTGIS	TFAP2C	PDGFA	KCNIP3	ARID5A	SFRP2	EDNRA	SEMA4D	NFIL3	HMGB2	CDC45	ARID5B	ANKRD1	HELLS	ADRA2A	E2F8	UHRF1	SQSTM1	IRF1	ATF3	NR4A2	PASK	SOX9	PER1	PLK1	PTCH1	AURKB	SESN2	HES1	H2AFY2	DEPDC1	FOXS1	EDN1
103	GO:0010558	negative regulation of macromolecule biosynthetic process	BP	0.00375	1066	324	45	FOXM1	E2F7	PML	PEG3	PRDM1	PIF1	NR4A3	ADAR	E2F1	TFAP2C	KCNIP3	ARID5A	SFRP2	SEMA4D	NFIL3	HMGB2	CDC45	ARID5B	ANKRD1	HELLS	E2F8	UHRF1	SQSTM1	IRF1	ATF3	NR4A2	PASK	SOX9	PER1	PLK1	PTCH1	AURKB	SESN2	HES1	H2AFY2	DEPDC1	FOXS1	EDN1	ENSSSCG00000036080	ZBTB5	NR1D1	ID1
104	GO:0051171	regulation of nitrogen compound metabolic process	BP	0.000508	4131	324	124	RAD51AP1	FOXM1	E2F7	TCF19	PML	PEG3	CDKN2C	CDC20	FBXO5	TNFAIP3	PRDM1	ONECUT2	PIF1	NR4A3	ABCA1	SETX	ADAR	S100A9	E2F1	FAM83D	PTGIS	TFAP2C	PDGFA	ZFAND2A	IL1A	KCNIP3	ARID5A	LRRTM4	ENSSSCG00000008898	TLR2	SFRP2	EDNRA	BBS7	SEMA4D	NFIL3	PBK	HMGB2	CDC45	ARID5B	DNA2	PPIF	ANKRD1
105	GO:0051172	negative regulation of nitrogen compound metabolic process	BP	0.000123	1714	324	67	FOXM1	E2F7	PML	PEG3	CDKN2C	FBXO5	TNFAIP3	PRDM1	PIF1	NR4A3	ADAR	E2F1	PTGIS	TFAP2C	KCNIP3	ARID5A	LRRTM4	SFRP2	EDNRA	SEMA4D	NFIL3	PBK	HMGB2	CDC45	ARID5B	PPIF	ANKRD1	HELLS	ADRA2A	E2F8	UHRF1	SQSTM1	IRF1	TRIM21	ATF3	NR4A2	DUSP1	SOX9	PER1	NOCT	PLK1	BDKRB2
106	GO:0009893	positive regulation of metabolic process	BP	0.00333	2511	324	83	FOXM1	E2F7	PML	PEG3	CDC20	TNFAIP3	PRDM1	ONECUT2	NR4A3	ABCA1	SETX	ADAR	S100A9	E2F1	TFAP2C	PDGFA	ZFAND2A	IL1A	TLR2	SFRP2	BBS7	SEMA4D	NFIL3	HMGB2	DNA2	ACTA2	ANKRD1	ADRA2A	C9ORF72	CSRNP1	IRF7	E2F8	IRF1	TRIM21	ATF3	NEK2	NR4A2	CCL20	CREBRF	SOX9	CCR7	TOP2A
107	GO:0010604	positive regulation of macromolecule metabolic process	BP	0.00688	2352	324	78	FOXM1	E2F7	PML	PEG3	CDC20	TNFAIP3	PRDM1	ONECUT2	NR4A3	SETX	ADAR	S100A9	E2F1	TFAP2C	PDGFA	ZFAND2A	IL1A	TLR2	SFRP2	BBS7	SEMA4D	NFIL3	HMGB2	DNA2	ACTA2	ANKRD1	ADRA2A	CSRNP1	IRF7	E2F8	IRF1	ATF3	NEK2	NR4A2	CCL20	CREBRF	SOX9	CCR7	TOP2A	CCL3L1	PER1	TNFSF10
108	GO:0031323	regulation of cellular metabolic process	BP	0.000165	4318	324	130	RAD51AP1	FOXM1	E2F7	TCF19	PML	PEG3	CDKN2C	CDC20	FBXO5	TNFAIP3	PRDM1	ONECUT2	PIF1	NR4A3	ABCA1	SETX	ADAR	S100A9	E2F1	FAM83D	PTGIS	TFAP2C	PDGFA	ZFAND2A	IL1A	KCNIP3	ARID5A	LRRTM4	ENSSSCG00000008898	TLR2	SFRP2	EDNRA	BBS7	SEMA4D	NFIL3	PBK	HMGB2	CDC45	ARID5B	DNA2	PPIF	ANKRD1
109	GO:0031326	regulation of cellular biosynthetic process	BP	0.00198	2891	324	93	FOXM1	E2F7	TCF19	PML	PEG3	TNFAIP3	PRDM1	ONECUT2	PIF1	NR4A3	ABCA1	SETX	ADAR	E2F1	PTGIS	TFAP2C	PDGFA	IL1A	KCNIP3	ARID5A	ENSSSCG00000008898	TLR2	SFRP2	EDNRA	BBS7	SEMA4D	NFIL3	HMGB2	CDC45	ARID5B	DNA2	ANKRD1	HELLS	ADRA2A	CSRNP1	NFKBIZ	IRF7	E2F8	UHRF1	SQSTM1	IRF1	TRIM21
110	GO:2000112	regulation of cellular macromolecule biosynthetic process	BP	0.00215	2689	324	88	FOXM1	E2F7	TCF19	PML	PEG3	TNFAIP3	PRDM1	ONECUT2	PIF1	NR4A3	SETX	ADAR	E2F1	PTGIS	TFAP2C	PDGFA	IL1A	KCNIP3	ARID5A	ENSSSCG00000008898	TLR2	SFRP2	BBS7	SEMA4D	NFIL3	HMGB2	CDC45	ARID5B	DNA2	ANKRD1	HELLS	CSRNP1	NFKBIZ	IRF7	E2F8	UHRF1	SQSTM1	IRF1	TRIM21	ATF3	NEK2	NR4A2
111	GO:2001141	regulation of RNA biosynthetic process	BP	0.0273	2440	324	78	FOXM1	E2F7	TCF19	PML	PEG3	TNFAIP3	PRDM1	ONECUT2	NR4A3	SETX	E2F1	PTGIS	TFAP2C	IL1A	KCNIP3	ARID5A	ENSSSCG00000008898	TLR2	SFRP2	BBS7	SEMA4D	NFIL3	HMGB2	CDC45	ARID5B	ANKRD1	HELLS	CSRNP1	NFKBIZ	IRF7	E2F8	UHRF1	SQSTM1	IRF1	TRIM21	ATF3	NR4A2	CDCA7	PASK	CREBRF	SOX9	TOP2A
112	GO:1903506	regulation of nucleic acid-templated transcription	BP	0.0253	2435	324	78	FOXM1	E2F7	TCF19	PML	PEG3	TNFAIP3	PRDM1	ONECUT2	NR4A3	SETX	E2F1	PTGIS	TFAP2C	IL1A	KCNIP3	ARID5A	ENSSSCG00000008898	TLR2	SFRP2	BBS7	SEMA4D	NFIL3	HMGB2	CDC45	ARID5B	ANKRD1	HELLS	CSRNP1	NFKBIZ	IRF7	E2F8	UHRF1	SQSTM1	IRF1	TRIM21	ATF3	NR4A2	CDCA7	PASK	CREBRF	SOX9	TOP2A
113	GO:0006355	regulation of transcription, DNA-templated	BP	0.015	2401	324	78	FOXM1	E2F7	TCF19	PML	PEG3	TNFAIP3	PRDM1	ONECUT2	NR4A3	SETX	E2F1	PTGIS	TFAP2C	IL1A	KCNIP3	ARID5A	ENSSSCG00000008898	TLR2	SFRP2	BBS7	SEMA4D	NFIL3	HMGB2	CDC45	ARID5B	ANKRD1	HELLS	CSRNP1	NFKBIZ	IRF7	E2F8	UHRF1	SQSTM1	IRF1	TRIM21	ATF3	NR4A2	CDCA7	PASK	CREBRF	SOX9	TOP2A
114	GO:0006357	regulation of transcription from RNA polymerase II promoter	BP	0.00134	1563	324	60	FOXM1	E2F7	PML	PEG3	PRDM1	ONECUT2	NR4A3	SETX	E2F1	TFAP2C	IL1A	KCNIP3	ARID5A	ENSSSCG00000008898	SFRP2	BBS7	SEMA4D	NFIL3	HMGB2	ARID5B	ANKRD1	CSRNP1	NFKBIZ	IRF7	E2F8	UHRF1	SQSTM1	IRF1	ATF3	NR4A2	CREBRF	SOX9	TOP2A	CCL3L1	PER1	FAM83G	NUCKS1	BATF2	PLK1	PTCH1	DLL1	MYBL1
115	GO:0046483	heterocycle metabolic process	BP	0.00546	4129	324	120	RAD51AP1	RHNO1	FOXM1	E2F7	TCF19	PML	PEG3	CENPS	PDE4B	TNFAIP3	PRDM1	ONECUT2	PIF1	NR4A3	ABCA1	SETX	MCM4	ADAR	E2F1	PTGIS	TFAP2C	PDGFA	IL1A	KCNIP3	ARID5A	GEN1	ENSSSCG00000008898	TLR2	SFRP2	EDNRA	BBS7	SEMA4D	NFIL3	HMGB2	OAS2	CDC45	ENSSSCG00000010214	ARID5B	DNA2	PPIF	ANKRD1	HELLS
116	GO:0018130	heterocycle biosynthetic process	BP	0.0379	2882	324	88	FOXM1	E2F7	TCF19	PML	PEG3	TNFAIP3	PRDM1	ONECUT2	PIF1	NR4A3	ABCA1	SETX	E2F1	PTGIS	TFAP2C	IL1A	KCNIP3	ARID5A	ENSSSCG00000008898	TLR2	SFRP2	EDNRA	BBS7	SEMA4D	NFIL3	HMGB2	CDC45	ARID5B	ANKRD1	HELLS	ADRA2A	CSRNP1	NFKBIZ	IRF7	E2F8	UHRF1	SQSTM1	IRF1	TRIM21	ATF3	DTL	NEK2
117	GO:0006139	nucleobase-containing compound metabolic process	BP	0.00168	4040	324	120	RAD51AP1	RHNO1	FOXM1	E2F7	TCF19	PML	PEG3	CENPS	PDE4B	TNFAIP3	PRDM1	ONECUT2	PIF1	NR4A3	ABCA1	SETX	MCM4	ADAR	E2F1	PTGIS	TFAP2C	PDGFA	IL1A	KCNIP3	ARID5A	GEN1	ENSSSCG00000008898	TLR2	SFRP2	EDNRA	BBS7	SEMA4D	NFIL3	HMGB2	OAS2	CDC45	ENSSSCG00000010214	ARID5B	DNA2	PPIF	ANKRD1	HELLS
118	GO:0090304	nucleic acid metabolic process	BP	0.00502	3594	324	108	RAD51AP1	RHNO1	FOXM1	E2F7	TCF19	PML	PEG3	CENPS	TNFAIP3	PRDM1	ONECUT2	PIF1	NR4A3	SETX	MCM4	ADAR	E2F1	PTGIS	TFAP2C	PDGFA	IL1A	KCNIP3	ARID5A	GEN1	ENSSSCG00000008898	TLR2	SFRP2	BBS7	SEMA4D	NFIL3	HMGB2	OAS2	CDC45	ENSSSCG00000010214	ARID5B	DNA2	ANKRD1	HELLS	EXO1	CSRNP1	TREX1	MCM2
119	GO:0006259	DNA metabolic process	BP	1.03e-06	662	324	40	RAD51AP1	RHNO1	FOXM1	E2F7	PML	CENPS	PIF1	SETX	MCM4	PDGFA	GEN1	HMGB2	CDC45	ENSSSCG00000010214	DNA2	ANKRD1	HELLS	EXO1	TREX1	MCM2	DTX3L	CDCA5	E2F8	UHRF1	DTL	NEK2	CDC6	TOP2A	NUCKS1	CSF2	MCM3	AURKB	SESN2	MCM7	XRCC2	POLE	MIS18A	TRIP13	ENSSSCG00000034913	POLQ
120	GO:0006260	DNA replication	BP	0.0021	183	324	16	E2F7	CENPS	PIF1	MCM4	PDGFA	CDC45	DNA2	MCM2	E2F8	CDC6	NUCKS1	CSF2	MCM3	MCM7	POLE	ENSSSCG00000034913
121	GO:0006261	DNA-dependent DNA replication	BP	0.00338	106	324	12	E2F7	CENPS	MCM4	CDC45	DNA2	MCM2	E2F8	CDC6	NUCKS1	MCM3	MCM7	ENSSSCG00000034913
122	GO:0019219	regulation of nucleobase-containing compound metabolic process	BP	0.000965	2846	324	93	RAD51AP1	FOXM1	E2F7	TCF19	PML	PEG3	TNFAIP3	PRDM1	ONECUT2	PIF1	NR4A3	ABCA1	SETX	E2F1	PTGIS	TFAP2C	PDGFA	IL1A	KCNIP3	ARID5A	ENSSSCG00000008898	TLR2	SFRP2	EDNRA	BBS7	SEMA4D	NFIL3	HMGB2	CDC45	ARID5B	DNA2	PPIF	ANKRD1	HELLS	ADRA2A	CSRNP1	NFKBIZ	IRF7	E2F8	UHRF1	SQSTM1	IRF1
123	GO:0034654	nucleobase-containing compound biosynthetic process	BP	0.0186	2831	324	88	FOXM1	E2F7	TCF19	PML	PEG3	TNFAIP3	PRDM1	ONECUT2	PIF1	NR4A3	ABCA1	SETX	E2F1	PTGIS	TFAP2C	IL1A	KCNIP3	ARID5A	ENSSSCG00000008898	TLR2	SFRP2	EDNRA	BBS7	SEMA4D	NFIL3	HMGB2	CDC45	ARID5B	ANKRD1	HELLS	ADRA2A	CSRNP1	NFKBIZ	IRF7	E2F8	UHRF1	SQSTM1	IRF1	TRIM21	ATF3	DTL	NEK2
124	GO:0033554	cellular response to stress	BP	8.73e-06	1255	324	57	RAD51AP1	RHNO1	FOXM1	E2F7	PML	CENPS	TNFAIP3	PIF1	PCLAF	NR4A3	SETX	E2F1	PTGIS	IL1A	GEN1	CXCL8	SFRP2	PBK	HMGB2	CDC45	ENSSSCG00000010214	DNA2	PPIF	ANKRD1	EXO1	TREX1	DTX3L	CDCA5	MACROD1	SQSTM1	ATF3	DTL	DYRK3	NR4A2	TOP2A	SGK1	BCL2L11	NUCKS1	SCARF1	ENSSSCG00000026454	PLK1	BDKRB2
125	GO:0006974	cellular response to DNA damage stimulus	BP	1.37e-07	565	324	38	RAD51AP1	RHNO1	FOXM1	E2F7	PML	CENPS	PIF1	PCLAF	SETX	E2F1	GEN1	HMGB2	CDC45	ENSSSCG00000010214	DNA2	ANKRD1	EXO1	TREX1	DTX3L	CDCA5	MACROD1	DTL	DYRK3	TOP2A	SGK1	BCL2L11	NUCKS1	ENSSSCG00000026454	PLK1	SESN2	MCM7	XRCC2	POLE	TRIP13	POLQ	ZC3H12A	NUPR1	SOD2
126	GO:0006281	DNA repair	BP	0.00369	341	324	22	RAD51AP1	RHNO1	FOXM1	PML	CENPS	PIF1	SETX	GEN1	HMGB2	CDC45	ENSSSCG00000010214	DNA2	EXO1	TREX1	DTX3L	CDCA5	DTL	NUCKS1	XRCC2	POLE	TRIP13	POLQ
127	GO:0031324	negative regulation of cellular metabolic process	BP	1.27e-05	1837	324	73	FOXM1	E2F7	PML	PEG3	CDKN2C	FBXO5	TNFAIP3	PRDM1	PIF1	NR4A3	ADAR	E2F1	PTGIS	TFAP2C	PDGFA	KCNIP3	ARID5A	LRRTM4	SFRP2	EDNRA	SEMA4D	NFIL3	PBK	HMGB2	CDC45	ARID5B	PPIF	ANKRD1	HELLS	ADRA2A	E2F8	UHRF1	SQSTM1	IRF1	TRIM21	MMP3	ATF3	NR4A2	PASK	DUSP1	SOX9	PER1
128	GO:0045934	negative regulation of nucleobase-containing compound metabolic process	BP	0.00149	1065	324	46	FOXM1	E2F7	PML	PEG3	PRDM1	PIF1	NR4A3	E2F1	TFAP2C	KCNIP3	ARID5A	SFRP2	EDNRA	SEMA4D	NFIL3	HMGB2	CDC45	ARID5B	PPIF	ANKRD1	HELLS	ADRA2A	E2F8	UHRF1	SQSTM1	IRF1	ATF3	NR4A2	SOX9	PER1	NOCT	PLK1	PTCH1	AURKB	HES1	H2AFY2	DEPDC1	FOXS1	EDN1	ENSSSCG00000036080	ZBTB5	POLQ
129	GO:0051253	negative regulation of RNA metabolic process	BP	0.00867	960	324	41	FOXM1	E2F7	PML	PEG3	PRDM1	NR4A3	E2F1	TFAP2C	KCNIP3	ARID5A	SFRP2	SEMA4D	NFIL3	HMGB2	CDC45	ARID5B	ANKRD1	HELLS	E2F8	UHRF1	SQSTM1	IRF1	ATF3	NR4A2	SOX9	PER1	NOCT	PLK1	PTCH1	AURKB	HES1	H2AFY2	DEPDC1	FOXS1	EDN1	ENSSSCG00000036080	ZBTB5	NR1D1	ID1	ZC3H12A	BIRC5
130	GO:0031327	negative regulation of cellular biosynthetic process	BP	0.000145	1116	324	50	FOXM1	E2F7	PML	PEG3	PRDM1	PIF1	NR4A3	ADAR	E2F1	PTGIS	TFAP2C	PDGFA	KCNIP3	ARID5A	SFRP2	EDNRA	SEMA4D	NFIL3	HMGB2	CDC45	ARID5B	ANKRD1	HELLS	ADRA2A	E2F8	UHRF1	SQSTM1	IRF1	ATF3	NR4A2	PASK	SOX9	PER1	PLK1	PTCH1	AURKB	SESN2	HES1	H2AFY2	DEPDC1	FOXS1	EDN1
131	GO:2000113	negative regulation of cellular macromolecule biosynthetic process	BP	0.00202	1042	324	45	FOXM1	E2F7	PML	PEG3	PRDM1	PIF1	NR4A3	ADAR	E2F1	TFAP2C	KCNIP3	ARID5A	SFRP2	SEMA4D	NFIL3	HMGB2	CDC45	ARID5B	ANKRD1	HELLS	E2F8	UHRF1	SQSTM1	IRF1	ATF3	NR4A2	PASK	SOX9	PER1	PLK1	PTCH1	AURKB	SESN2	HES1	H2AFY2	DEPDC1	FOXS1	EDN1	ENSSSCG00000036080	ZBTB5	NR1D1	ID1
132	GO:1902679	negative regulation of RNA biosynthetic process	BP	0.0124	905	324	39	FOXM1	E2F7	PML	PEG3	PRDM1	NR4A3	E2F1	TFAP2C	KCNIP3	ARID5A	SFRP2	SEMA4D	NFIL3	HMGB2	CDC45	ARID5B	ANKRD1	HELLS	E2F8	UHRF1	SQSTM1	IRF1	ATF3	NR4A2	SOX9	PER1	PLK1	PTCH1	AURKB	HES1	H2AFY2	DEPDC1	FOXS1	EDN1	ENSSSCG00000036080	ZBTB5	NR1D1	ID1	BIRC5
133	GO:1903507	negative regulation of nucleic acid-templated transcription	BP	0.0124	905	324	39	FOXM1	E2F7	PML	PEG3	PRDM1	NR4A3	E2F1	TFAP2C	KCNIP3	ARID5A	SFRP2	SEMA4D	NFIL3	HMGB2	CDC45	ARID5B	ANKRD1	HELLS	E2F8	UHRF1	SQSTM1	IRF1	ATF3	NR4A2	SOX9	PER1	PLK1	PTCH1	AURKB	HES1	H2AFY2	DEPDC1	FOXS1	EDN1	ENSSSCG00000036080	ZBTB5	NR1D1	ID1	BIRC5
134	GO:0010629	negative regulation of gene expression	BP	0.0466	1212	324	46	FOXM1	E2F7	PML	PEG3	PRDM1	NR4A3	ADAR	E2F1	TFAP2C	KCNIP3	ARID5A	SFRP2	SEMA4D	NFIL3	HMGB2	CDC45	ARID5B	HELLS	E2F8	UHRF1	SQSTM1	IRF1	ATF3	NR4A2	SOX9	CCL3L1	PER1	NOCT	PLK1	PTCH1	AURKB	SESN2	HES1	H2AFY2	DEPDC1	FOXS1	EDN1	ENSSSCG00000036080	ZBTB5	NR1D1	ID1	ZC3H12A
135	GO:0045892	negative regulation of transcription, DNA-templated	BP	0.0233	895	324	38	FOXM1	E2F7	PML	PEG3	PRDM1	NR4A3	E2F1	TFAP2C	KCNIP3	ARID5A	SFRP2	SEMA4D	NFIL3	HMGB2	CDC45	ARID5B	HELLS	E2F8	UHRF1	SQSTM1	IRF1	ATF3	NR4A2	SOX9	PER1	PLK1	PTCH1	AURKB	HES1	H2AFY2	DEPDC1	FOXS1	EDN1	ENSSSCG00000036080	ZBTB5	NR1D1	ID1	BIRC5
136	GO:0031328	positive regulation of cellular biosynthetic process	BP	0.0446	1435	324	52	FOXM1	E2F7	PML	PEG3	ONECUT2	NR4A3	ABCA1	SETX	E2F1	TFAP2C	PDGFA	IL1A	SFRP2	HMGB2	DNA2	ANKRD1	CSRNP1	IRF7	E2F8	IRF1	ATF3	NEK2	NR4A2	CREBRF	SOX9	CCR7	TOP2A	CCL3L1	PER1	NUCKS1	CSF2	PADI2	PTCH1	DLL1	MYBL1	AURKB	SESN2	MAFF	NR4A1	HES1	FOSB	IRS2
137	GO:0071459	protein localization to chromosome, centromeric region	BP	0.0281	16	324	5	TTK	BUB1B	SPDL1	AURKB	CENPA
138	GO:0008219	cell death	BP	0.00919	1283	324	50	PML	TNFAIP3	CD274	NR4A3	SETX	WISP1	ADAR	S100A9	E2F1	PTGIS	IL1A	SFRP2	HMGB2	PPIF	IFIT2	ANKRD1	HELLS	MCM2	CASP14	IRF1	ATF3	DYRK3	NR4A2	SOX9	TOP2A	CCL3L1	FBXO39	TNFSF10	BCL2L11	TGM2	CSF2	ENSSSCG00000026454	PLK1	BDKRB2	DLL1	AURKB	DEDD2	NR4A1	WISP2	XRCC2	IRS2	MAD2L1
139	GO:0012501	programmed cell death	BP	0.0144	1194	324	47	PML	TNFAIP3	CD274	NR4A3	SETX	ADAR	S100A9	E2F1	PTGIS	IL1A	SFRP2	HMGB2	PPIF	IFIT2	ANKRD1	HELLS	MCM2	CASP14	IRF1	ATF3	DYRK3	NR4A2	SOX9	TOP2A	CCL3L1	FBXO39	TNFSF10	BCL2L11	TGM2	CSF2	ENSSSCG00000026454	PLK1	BDKRB2	DLL1	AURKB	DEDD2	NR4A1	XRCC2	IRS2	MAD2L1	ENSSSCG00000036956	ID1
140	GO:0006915	apoptotic process	BP	0.00937	1175	324	47	PML	TNFAIP3	CD274	NR4A3	SETX	ADAR	S100A9	E2F1	PTGIS	IL1A	SFRP2	HMGB2	PPIF	IFIT2	ANKRD1	HELLS	MCM2	CASP14	IRF1	ATF3	DYRK3	NR4A2	SOX9	TOP2A	CCL3L1	FBXO39	TNFSF10	BCL2L11	TGM2	CSF2	ENSSSCG00000026454	PLK1	BDKRB2	DLL1	AURKB	DEDD2	NR4A1	XRCC2	IRS2	MAD2L1	ENSSSCG00000036956	ID1
141	GO:0002790	peptide secretion	BP	0.0424	368	324	21	PML	CD274	ABCA1	IL1A	RSAD2	TLR2	ANKRD1	ADRA2A	IFIH1	PASK	NPY	CCR7	CCL3L1	ANG	IRS2	EDN1	NR1D1	ZC3H12A	CD34	BIRC5	CBLN1
142	GO:0045444	fat cell differentiation	BP	0.00596	175	324	15	NR4A3	E2F1	SFRP2	BBS7	ARID5B	NR4A2	NOCT	SH3PXD2B	NR4A1	HES1	GDF6	NR1D1	HTR2A	ZC3H12A	SOD2
143	GO:0002376	immune system process	BP	0.033	1572	324	56	PML	PDE4B	TNFAIP3	PRDM1	CCNB2	CD274	NR4A3	ADAR	S100A9	SLC7A2	IL1A	RSAD2	CXCL8	TLR2	SFRP2	NFIL3	HMGB2	OAS2	IFIT2	HELLS	EXO1	MX2	IRF7	IRF1	TRIM21	DYRK3	IFIH1	CCL20	ANLN	NPY	SOX9	DHX58	CCR7	TOP2A	CCL3L1	TNFSF10	BCL2L11	AMPD3	BATF2	CSF2	ABL2	PADI2
144	GO:0016310	phosphorylation	BP	0.0317	1725	324	60	FOXM1	PML	CDKN2C	TNFAIP3	TTK	MAPK4	ITPKA	BUB1B	SETX	ADAR	FAM83D	PDGFA	LRRTM4	TLR2	SFRP2	BBS7	SEMA4D	PBK	ENSSSCG00000010214	PPIF	ADRA2A	PFKFB3	ENSSSCG00000011217	CCNB3	ATF3	NEK2	DYRK3	CCL20	PASK	DUSP1	SOX9	KCNH4	CCL3L1	PIK3R5	SGK1	CENPE	CSF2	ABL2	PLK1	BDKRB2	MST1R	AURKB
145	GO:0006468	protein phosphorylation	BP	0.0304	1453	324	53	FOXM1	PML	CDKN2C	TNFAIP3	TTK	MAPK4	BUB1B	SETX	ADAR	FAM83D	PDGFA	LRRTM4	TLR2	SFRP2	BBS7	SEMA4D	PBK	ENSSSCG00000010214	ADRA2A	ENSSSCG00000011217	CCNB3	ATF3	NEK2	DYRK3	CCL20	PASK	DUSP1	SOX9	KCNH4	CCL3L1	SGK1	CENPE	CSF2	ABL2	PLK1	BDKRB2	MST1R	AURKB	PKMYT1	CCNB1	SESN2	HES1
146	GO:0043228	non-membrane-bounded organelle	CC	9.15e-06	2989	324	103	GTSE1	RAD51AP1	RHNO1	GAS2L3	PML	CENPS	HMGN2	PDE4B	CDC20	FBXO5	TTK	ONECUT2	PIF1	CCNB2	BUB1B	DLGAP5	SETX	MCM4	ADAR	E2F1	FAM83D	PPL	ARID5A	GEN1	RSAD2	NCAPG	BBS7	HMGB2	CDC45	ENSSSCG00000010214	DNA2	ACTA2	KIF20B	ANKRD1	KIF11	HELLS	SGO1	KIF15	MCM2	SMC4	NFKBIZ	ENSSSCG00000012377
147	GO:0043232	intracellular non-membrane-bounded organelle	CC	9.15e-06	2989	324	103	GTSE1	RAD51AP1	RHNO1	GAS2L3	PML	CENPS	HMGN2	PDE4B	CDC20	FBXO5	TTK	ONECUT2	PIF1	CCNB2	BUB1B	DLGAP5	SETX	MCM4	ADAR	E2F1	FAM83D	PPL	ARID5A	GEN1	RSAD2	NCAPG	BBS7	HMGB2	CDC45	ENSSSCG00000010214	DNA2	ACTA2	KIF20B	ANKRD1	KIF11	HELLS	SGO1	KIF15	MCM2	SMC4	NFKBIZ	ENSSSCG00000012377
148	GO:0005856	cytoskeleton	CC	0.00248	1370	324	54	GTSE1	GAS2L3	PDE4B	CDC20	FBXO5	ONECUT2	CCNB2	DLGAP5	E2F1	FAM83D	PPL	GEN1	BBS7	CDC45	ENSSSCG00000010214	ACTA2	KIF20B	KIF11	SGO1	KIF15	MCM2	ENSSSCG00000012377	PLEKHA7	TUBB4A	LMNB1	DYNC1I1	DTL	NEK2	ANLN	CDC6	TOP2A	CTNS	PIK3R5	BCL2L11	TMOD1	CENPE	MCM3	SPDL1	STMN1	PLK1	SH3PXD2B	MYH14
149	GO:0044430	cytoskeletal part	CC	0.00226	1081	324	46	GTSE1	PDE4B	CDC20	FBXO5	CCNB2	DLGAP5	E2F1	FAM83D	GEN1	BBS7	CDC45	ENSSSCG00000010214	KIF20B	KIF11	SGO1	KIF15	ENSSSCG00000012377	PLEKHA7	TUBB4A	LMNB1	DYNC1I1	DTL	NEK2	ANLN	CDC6	TOP2A	PIK3R5	BCL2L11	TMOD1	CENPE	MCM3	SPDL1	STMN1	PLK1	SH3PXD2B	MYH14	MST1R	AURKB	CCNB1	XRCC2	CDCA8	CCDC8
150	GO:0015630	microtubule cytoskeleton	CC	4.56e-05	818	324	42	GTSE1	GAS2L3	PDE4B	CDC20	FBXO5	CCNB2	DLGAP5	E2F1	FAM83D	GEN1	BBS7	CDC45	ENSSSCG00000010214	KIF20B	KIF11	SGO1	KIF15	MCM2	ENSSSCG00000012377	PLEKHA7	TUBB4A	DYNC1I1	DTL	NEK2	CDC6	TOP2A	PIK3R5	BCL2L11	CENPE	MCM3	SPDL1	STMN1	PLK1	AURKB	CCNB1	XRCC2	CDCA8	CCDC8	MAD2L1	KNTC1	NLRC5	BIRC5
151	GO:0005694	chromosome	CC	4.06e-12	740	324	52	RAD51AP1	RHNO1	PML	CENPS	HMGN2	TTK	PIF1	BUB1B	SETX	MCM4	E2F1	NCAPG	HMGB2	CDC45	DNA2	HELLS	SGO1	MCM2	SMC4	CDCA5	UHRF1	ASF1B	IRF1	DYNC1I1	NEK2	HJURP	TOP2A	NUCKS1	CENPE	MCM3	SPDL1	MKI67	PADI2	PLK1	NCAPG2	AURKB	CCNB1	H2AFY2	MCM7	XRCC2	CDCA8	POLE
152	GO:0044427	chromosomal part	CC	1.25e-11	682	324	49	RAD51AP1	PML	CENPS	HMGN2	TTK	PIF1	BUB1B	MCM4	E2F1	NCAPG	HMGB2	CDC45	DNA2	HELLS	SGO1	MCM2	SMC4	CDCA5	UHRF1	ASF1B	IRF1	DYNC1I1	NEK2	HJURP	NUCKS1	CENPE	MCM3	SPDL1	MKI67	PADI2	PLK1	NCAPG2	AURKB	CCNB1	H2AFY2	MCM7	XRCC2	CDCA8	POLE	SPC24	MIS18A	ENSSSCG00000034913
153	GO:0098687	chromosomal region	CC	2.88e-12	242	324	30	PML	CENPS	TTK	PIF1	BUB1B	MCM4	NCAPG	DNA2	HELLS	SGO1	MCM2	DYNC1I1	NEK2	HJURP	CENPE	MCM3	SPDL1	MKI67	PLK1	AURKB	CCNB1	H2AFY2	MCM7	CDCA8	SPC24	MIS18A	MAD2L1	CENPA	KNTC1	BIRC5
154	GO:0000775	chromosome, centromeric region	CC	2.21e-11	128	324	22	CENPS	TTK	BUB1B	NCAPG	HELLS	SGO1	DYNC1I1	NEK2	HJURP	CENPE	SPDL1	MKI67	PLK1	AURKB	CCNB1	CDCA8	SPC24	MIS18A	MAD2L1	CENPA	KNTC1	BIRC5
155	GO:0000793	condensed chromosome	CC	1.21e-07	124	324	18	BUB1B	NCAPG	HMGB2	SGO1	SMC4	CDCA5	NEK2	HJURP	TOP2A	CENPE	SPDL1	MKI67	PLK1	NCAPG2	AURKB	CCNB1	CENPA	BIRC5
156	GO:0000779	condensed chromosome, centromeric region	CC	1.64e-07	36	324	11	BUB1B	NCAPG	SGO1	HJURP	CENPE	SPDL1	PLK1	AURKB	CCNB1	CENPA	BIRC5
157	GO:0005819	spindle	CC	5.13e-05	200	324	19	CDC20	FBXO5	DLGAP5	FAM83D	ENSSSCG00000010214	KIF20B	KIF11	SGO1	DYNC1I1	NEK2	CDC6	CENPE	SPDL1	PLK1	AURKB	CCNB1	MAD2L1	KNTC1	BIRC5
158	GO:0000922	spindle pole	CC	2.19e-05	98	324	14	CDC20	DLGAP5	FAM83D	KIF20B	KIF11	SGO1	DYNC1I1	NEK2	CDC6	SPDL1	PLK1	CCNB1	MAD2L1	KNTC1
159	GO:0000776	kinetochore	CC	9.23e-09	93	324	17	CENPS	TTK	BUB1B	SGO1	DYNC1I1	NEK2	HJURP	CENPE	SPDL1	PLK1	AURKB	CCNB1	SPC24	MAD2L1	CENPA	KNTC1	BIRC5
160	GO:0000777	condensed chromosome kinetochore	CC	0.000769	24	324	7	BUB1B	HJURP	SPDL1	PLK1	CCNB1	CENPA	BIRC5
161	GO:0005634	nucleus	CC	5.2e-08	5015	324	157	SOX5	RAD51AP1	RHNO1	FOXM1	E2F7	TCF19	PML	PEG3	CENPS	PADI1	HMGN2	CDKN2C	CDC20	FBXO5	TNFAIP3	ARG1	PRDM1	MAPK4	ONECUT2	PIF1	CCNB2	BUB1B	DLGAP5	NR4A3	SETX	GDAP1	MCM4	ADAR	S100A9	SMOX	E2F1	PTGIS	TFAP2C	ZBP1	ARID5A	RSAD2	ENSSSCG00000008898	BBS7	NFIL3	PBK	HMGB2	OAS2
162	GO:0044428	nuclear part	CC	0.038	3182	324	95	RAD51AP1	E2F7	PML	CENPS	PADI1	CDC20	FBXO5	ONECUT2	PIF1	BUB1B	SETX	MCM4	ADAR	S100A9	SMOX	E2F1	TFAP2C	ARID5A	RSAD2	HMGB2	OAS2	CDC45	DNA2	KIF20B	ANKRD1	EXO1	PFKFB3	SGO1	MCM2	SMC4	DTX3L	NFKBIZ	MX2	CCNB3	ENSSSCG00000012557	IRF7	CDCA5	MACROD1	E2F8	UHRF1	ASF1B	SQSTM1
163	GO:0031981	nuclear lumen	CC	0.023	2846	324	88	RAD51AP1	E2F7	PML	CENPS	PADI1	FBXO5	ONECUT2	PIF1	BUB1B	SETX	MCM4	ADAR	S100A9	SMOX	E2F1	TFAP2C	ARID5A	RSAD2	HMGB2	OAS2	CDC45	DNA2	KIF20B	ANKRD1	EXO1	PFKFB3	SGO1	MCM2	SMC4	DTX3L	NFKBIZ	CCNB3	IRF7	CDCA5	MACROD1	E2F8	UHRF1	ASF1B	SQSTM1	LMNB1	IRF1	TRIM21
164	GO:0000228	nuclear chromosome	CC	2.88e-05	457	324	30	RAD51AP1	PML	PIF1	BUB1B	SETX	MCM4	E2F1	HMGB2	CDC45	DNA2	SGO1	MCM2	CDCA5	UHRF1	ASF1B	IRF1	NEK2	TOP2A	NUCKS1	MCM3	PLK1	AURKB	CCNB1	H2AFY2	MCM7	POLE	ENSSSCG00000034913	ENSSSCG00000036080	NR1D1	CENPA
165	GO:0044454	nuclear chromosome part	CC	0.000477	434	324	27	RAD51AP1	PML	PIF1	BUB1B	MCM4	E2F1	HMGB2	CDC45	DNA2	SGO1	MCM2	CDCA5	UHRF1	ASF1B	IRF1	NUCKS1	MCM3	PLK1	AURKB	CCNB1	H2AFY2	MCM7	POLE	ENSSSCG00000034913	ENSSSCG00000036080	NR1D1	CENPA
166	GO:0000780	condensed nuclear chromosome, centromeric region	CC	0.0023	18	324	6	BUB1B	SGO1	PLK1	AURKB	CCNB1	CENPA
167	GO:0005488	binding	MF	0.00812	9387	324	227	ENSSSCG00000000148	SOX5	RAD51AP1	FOXM1	GAS2L3	E2F7	TCF19	RHCG	PML	PLEKHA4	PEG3	CENPS	PADI1	HMGN2	PDE4B	CDKN2C	CDC20	FBXO5	STX11	TNFAIP3	ARG1	PRDM1	TTK	ENSSSCG00000004518	MAPK4	ONECUT2	PIF1	ENSSSCG00000004572	CCNB2	BUB1B	CD274	NR4A3	ABCA1	SETX	WISP1	MCM4	ADAR	S100A9	E2F1	FAM83D	PTGIS	TFAP2C
168	GO:0008017	microtubule binding	MF	0.0348	178	324	14	GAS2L3	ENSSSCG00000004518	S100A9	FAM83D	KIF20B	KIF11	KIF15	MX2	ENSSSCG00000012377	BCL2L11	CENPE	JAKMIP3	PLK1	BIRC5
169	GO:0003677	DNA binding	MF	5.61e-07	1467	324	66	SOX5	RAD51AP1	FOXM1	E2F7	CENPS	HMGN2	TNFAIP3	PRDM1	ONECUT2	PIF1	NR4A3	SETX	MCM4	E2F1	TFAP2C	ZBP1	KCNIP3	ARID5A	GEN1	ENSSSCG00000008898	NFIL3	HMGB2	CDC45	ARID5B	DNA2	ANKRD1	EXO1	CSRNP1	MCM2	IRF7	E2F8	UHRF1	CERS4	IRF1	ATF3	NR4A2	CREBRF	SOX9	DHX58	TOP2A	PER1	NUCKS1
170	GO:0003690	double-stranded DNA binding	MF	0.0104	698	324	33	RAD51AP1	FOXM1	E2F7	CENPS	PRDM1	ONECUT2	NR4A3	SETX	TFAP2C	KCNIP3	NFIL3	HMGB2	CDC45	ARID5B	MCM2	IRF7	E2F8	UHRF1	IRF1	ATF3	NR4A2	CREBRF	SOX9	PER1	NUCKS1	MYBL1	FOSB	H2AFY2	XRCC2	FOXS1	ZBTB5	NR1D1	NLRC5
171	GO:0140097	catalytic activity, acting on DNA	MF	0.0215	148	324	13	PIF1	MCM4	GEN1	CDC45	DNA2	EXO1	MCM2	TOP2A	MCM7	XRCC2	POLE	ENSSSCG00000034913	POLQ
172	GO:0003678	DNA helicase activity	MF	0.0315	40	324	7	PIF1	MCM4	CDC45	DNA2	MCM2	MCM7	ENSSSCG00000034913
[truncated: 185 more columns]
